# Supplementary material for: Semantic priming and schizotypal personality: reassessing the link between thought disorder and enhanced spreading of semantic activation
Source: PeerJ. 2020 Jul 30;8:e9511. doi: 10.7717/peerj.9511 (PMC7396150; doi:10.7717/peerj.9511)
Supplement: Supplemental Information 10 [file peerj-08-9511-s010.rtf]

> # -- inspect summary
> summary(all.exgauss.n.1k.500.n.0.10.wid.1)
 Family: exgaussian 
  Links: mu = identity; sigma = identity; beta = identity 
Formula: rt ~ directness * (zSPQPos + zSPQNeg + zSPQDis) * soa * relation + (soa * relation + 1 | part) + (directness + zSPQPos + zSPQNeg + zSPQDis + soa * relation + 1 | prime) + (zSPQPos + zSPQNeg + zSPQDis + soa * relation + 1 | targ) 
   Data: all.data (Number of observations: 36910) 
Samples: 5 chains, each with iter = 6000; warmup = 1000; thin = 1;
         total post-warmup samples = 25000

Group-Level Effects: 
~part (Number of levels: 160) 
                              Estimate Est.Error l-95% CI u-95% CI Eff.Sample
sd(Intercept)                    60.50      2.82    55.19    66.23       3548
sd(soa1)                         21.76      1.32    19.31    24.49       5884
sd(relation1)                     6.46      0.78     4.98     8.03      10956
sd(soa1:relation1)                4.71      0.82     3.10     6.31       8446
cor(Intercept,soa1)               0.24      0.07     0.11     0.38       4900
cor(Intercept,relation1)          0.11      0.10    -0.08     0.31      18376
cor(soa1,relation1)               0.17      0.11    -0.06     0.39      16593
cor(Intercept,soa1:relation1)     0.30      0.12     0.07     0.53      17301
cor(soa1,soa1:relation1)          0.07      0.14    -0.20     0.33      22513
cor(relation1,soa1:relation1)     0.56      0.16     0.22     0.84       8627
                              Rhat
sd(Intercept)                 1.00
sd(soa1)                      1.00
sd(relation1)                 1.00
sd(soa1:relation1)            1.00
cor(Intercept,soa1)           1.00
cor(Intercept,relation1)      1.00
cor(soa1,relation1)           1.00
cor(Intercept,soa1:relation1) 1.00
cor(soa1,soa1:relation1)      1.00
cor(relation1,soa1:relation1) 1.00

~prime (Number of levels: 60) 
                                Estimate Est.Error l-95% CI u-95% CI Eff.Sample
sd(Intercept)                       2.51      1.35     0.17     5.18       2124
sd(directness1)                     4.12      1.46     0.83     6.78       1699
sd(zSPQPos)                         0.99      0.69     0.04     2.55       9894
sd(zSPQNeg)                         0.90      0.65     0.04     2.40      12187
sd(zSPQDis)                         0.69      0.52     0.03     1.92      16314
sd(soa1)                            2.22      1.03     0.20     4.15       5264
sd(relation1)                       2.51      1.42     0.16     5.40       2954
sd(soa1:relation1)                  1.27      0.84     0.06     3.07       6893
cor(Intercept,directness1)          0.27      0.28    -0.36     0.73       3329
cor(Intercept,zSPQPos)             -0.01      0.30    -0.58     0.57      26692
cor(directness1,zSPQPos)           -0.06      0.30    -0.61     0.52      29971
cor(Intercept,zSPQNeg)              0.06      0.30    -0.52     0.61      29085
cor(directness1,zSPQNeg)            0.01      0.29    -0.56     0.57      37419
cor(zSPQPos,zSPQNeg)               -0.01      0.30    -0.58     0.58      27255
cor(Intercept,zSPQDis)             -0.06      0.30    -0.63     0.53      36109
cor(directness1,zSPQDis)           -0.08      0.30    -0.63     0.52      36309
cor(zSPQPos,zSPQDis)               -0.02      0.30    -0.59     0.57      29801
cor(zSPQNeg,zSPQDis)               -0.08      0.31    -0.65     0.53      21877
cor(Intercept,soa1)                 0.07      0.28    -0.49     0.59      12924
cor(directness1,soa1)               0.05      0.27    -0.48     0.56      15222
cor(zSPQPos,soa1)                  -0.06      0.30    -0.61     0.52      12638
cor(zSPQNeg,soa1)                   0.02      0.29    -0.54     0.58      14021
cor(zSPQDis,soa1)                  -0.05      0.30    -0.61     0.53      12949
cor(Intercept,relation1)           -0.01      0.30    -0.57     0.57      10519
cor(directness1,relation1)          0.02      0.28    -0.53     0.57      12849
cor(zSPQPos,relation1)             -0.05      0.30    -0.61     0.54      11392
cor(zSPQNeg,relation1)             -0.01      0.30    -0.58     0.56      11572
cor(zSPQDis,relation1)             -0.01      0.30    -0.59     0.57      12323
cor(soa1,relation1)                -0.05      0.29    -0.60     0.52      13291
cor(Intercept,soa1:relation1)       0.01      0.30    -0.56     0.58      23442
cor(directness1,soa1:relation1)    -0.01      0.29    -0.57     0.55      24738
cor(zSPQPos,soa1:relation1)         0.02      0.30    -0.55     0.59      22009
cor(zSPQNeg,soa1:relation1)        -0.03      0.30    -0.60     0.56      20957
cor(zSPQDis,soa1:relation1)         0.01      0.30    -0.57     0.57      19024
cor(soa1,soa1:relation1)           -0.03      0.29    -0.58     0.54      22361
cor(relation1,soa1:relation1)       0.07      0.30    -0.51     0.62      18463
                                Rhat
sd(Intercept)                   1.00
sd(directness1)                 1.00
sd(zSPQPos)                     1.00
sd(zSPQNeg)                     1.00
sd(zSPQDis)                     1.00
sd(soa1)                        1.00
sd(relation1)                   1.00
sd(soa1:relation1)              1.00
cor(Intercept,directness1)      1.00
cor(Intercept,zSPQPos)          1.00
cor(directness1,zSPQPos)        1.00
cor(Intercept,zSPQNeg)          1.00
cor(directness1,zSPQNeg)        1.00
cor(zSPQPos,zSPQNeg)            1.00
cor(Intercept,zSPQDis)          1.00
cor(directness1,zSPQDis)        1.00
cor(zSPQPos,zSPQDis)            1.00
cor(zSPQNeg,zSPQDis)            1.00
cor(Intercept,soa1)             1.00
cor(directness1,soa1)           1.00
cor(zSPQPos,soa1)               1.00
cor(zSPQNeg,soa1)               1.00
cor(zSPQDis,soa1)               1.00
cor(Intercept,relation1)        1.00
cor(directness1,relation1)      1.00
cor(zSPQPos,relation1)          1.00
cor(zSPQNeg,relation1)          1.00
cor(zSPQDis,relation1)          1.00
cor(soa1,relation1)             1.00
cor(Intercept,soa1:relation1)   1.00
cor(directness1,soa1:relation1) 1.00
cor(zSPQPos,soa1:relation1)     1.00
cor(zSPQNeg,soa1:relation1)     1.00
cor(zSPQDis,soa1:relation1)     1.00
cor(soa1,soa1:relation1)        1.00
cor(relation1,soa1:relation1)   1.00

~targ (Number of levels: 120) 
                              Estimate Est.Error l-95% CI u-95% CI Eff.Sample
sd(Intercept)                    19.44      1.37    16.93    22.32       6512
sd(zSPQPos)                       1.47      0.89     0.08     3.32       7529
sd(zSPQNeg)                       0.80      0.60     0.03     2.23      11823
sd(zSPQDis)                       1.23      0.78     0.07     2.92       7425
sd(soa1)                          3.31      0.79     1.73     4.85       9710
sd(relation1)                     3.44      1.29     0.67     5.74       1916
sd(soa1:relation1)                1.70      1.05     0.08     3.82       4236
cor(Intercept,zSPQPos)           -0.22      0.26    -0.68     0.37      25539
cor(Intercept,zSPQNeg)            0.02      0.30    -0.56     0.59      35156
cor(zSPQPos,zSPQNeg)             -0.02      0.32    -0.61     0.59      30697
cor(Intercept,zSPQDis)           -0.24      0.28    -0.72     0.38      25555
cor(zSPQPos,zSPQDis)             -0.04      0.31    -0.62     0.57      21287
cor(zSPQNeg,zSPQDis)             -0.09      0.32    -0.68     0.55      18385
cor(Intercept,soa1)               0.50      0.15     0.17     0.77      21784
cor(zSPQPos,soa1)                -0.14      0.29    -0.66     0.46       7648
cor(zSPQNeg,soa1)                -0.09      0.31    -0.67     0.53       8299
cor(zSPQDis,soa1)                -0.27      0.30    -0.77     0.39       7941
cor(Intercept,relation1)         -0.35      0.19    -0.69     0.06      12709
cor(zSPQPos,relation1)            0.09      0.30    -0.50     0.64       6355
cor(zSPQNeg,relation1)           -0.04      0.31    -0.62     0.56       6352
cor(zSPQDis,relation1)            0.02      0.30    -0.56     0.60       7720
cor(soa1,relation1)              -0.11      0.25    -0.60     0.39      11803
cor(Intercept,soa1:relation1)     0.01      0.25    -0.49     0.50      33370
cor(zSPQPos,soa1:relation1)      -0.09      0.31    -0.65     0.54      11757
cor(zSPQNeg,soa1:relation1)      -0.03      0.32    -0.62     0.59      13736
cor(zSPQDis,soa1:relation1)       0.03      0.31    -0.56     0.61      13890
cor(soa1,soa1:relation1)          0.02      0.29    -0.54     0.57      22215
cor(relation1,soa1:relation1)     0.17      0.30    -0.47     0.69       9928
                              Rhat
sd(Intercept)                 1.00
sd(zSPQPos)                   1.00
sd(zSPQNeg)                   1.00
sd(zSPQDis)                   1.00
sd(soa1)                      1.00
sd(relation1)                 1.00
sd(soa1:relation1)            1.00
cor(Intercept,zSPQPos)        1.00
cor(Intercept,zSPQNeg)        1.00
cor(zSPQPos,zSPQNeg)          1.00
cor(Intercept,zSPQDis)        1.00
cor(zSPQPos,zSPQDis)          1.00
cor(zSPQNeg,zSPQDis)          1.00
cor(Intercept,soa1)           1.00
cor(zSPQPos,soa1)             1.00
cor(zSPQNeg,soa1)             1.00
cor(zSPQDis,soa1)             1.00
cor(Intercept,relation1)      1.00
cor(zSPQPos,relation1)        1.00
cor(zSPQNeg,relation1)        1.00
cor(zSPQDis,relation1)        1.00
cor(soa1,relation1)           1.00
cor(Intercept,soa1:relation1) 1.00
cor(zSPQPos,soa1:relation1)   1.00
cor(zSPQNeg,soa1:relation1)   1.00
cor(zSPQDis,soa1:relation1)   1.00
cor(soa1,soa1:relation1)      1.00
cor(relation1,soa1:relation1) 1.00

Population-Level Effects: 
                                   Estimate Est.Error l-95% CI u-95% CI
Intercept                            615.54      5.20   605.39   625.91
directness1                            8.49      4.66    -0.77    17.47
zSPQPos                               -0.52      4.72    -9.74     8.76
zSPQNeg                               -1.41      4.95   -11.23     8.16
zSPQDis                                3.41      5.16    -6.60    13.60
soa1                                   7.76      1.87     4.08    11.42
relation1                             -7.11      0.89    -8.85    -5.35
directness1:zSPQPos                    3.64      4.81    -5.85    13.01
directness1:zSPQNeg                   -3.26      5.06   -13.34     6.58
directness1:zSPQDis                    0.69      5.23    -9.53    10.88
directness1:soa1                       1.78      1.84    -1.88     5.37
zSPQPos:soa1                           0.58      2.02    -3.36     4.59
zSPQNeg:soa1                           0.04      2.11    -4.12     4.20
zSPQDis:soa1                           0.56      2.27    -3.94     4.96
directness1:relation1                 -4.52      0.82    -6.12    -2.92
zSPQPos:relation1                      0.09      0.82    -1.54     1.69
zSPQNeg:relation1                     -0.29      0.88    -2.01     1.42
zSPQDis:relation1                     -0.50      0.95    -2.39     1.36
soa1:relation1                        -0.51      0.70    -1.90     0.88
directness1:zSPQPos:soa1              -1.75      2.00    -5.67     2.22
directness1:zSPQNeg:soa1              -0.80      2.13    -5.05     3.41
directness1:zSPQDis:soa1               0.57      2.25    -3.88     4.98
directness1:zSPQPos:relation1         -0.51      0.82    -2.11     1.12
directness1:zSPQNeg:relation1         -0.58      0.87    -2.29     1.13
directness1:zSPQDis:relation1          0.64      0.94    -1.18     2.48
directness1:soa1:relation1            -0.92      0.67    -2.23     0.38
zSPQPos:soa1:relation1                -1.02      0.71    -2.40     0.40
zSPQNeg:soa1:relation1                -0.38      0.76    -1.87     1.12
zSPQDis:soa1:relation1                 0.11      0.82    -1.50     1.72
directness1:zSPQPos:soa1:relation1    -0.85      0.72    -2.26     0.56
directness1:zSPQNeg:soa1:relation1    -0.55      0.76    -2.06     0.93
directness1:zSPQDis:soa1:relation1     0.37      0.82    -1.24     1.98
                                   Eff.Sample Rhat
Intercept                                1672 1.00
directness1                              1878 1.00
zSPQPos                                  2506 1.00
zSPQNeg                                  2359 1.00
zSPQDis                                  2824 1.00
soa1                                     4314 1.00
relation1                               15067 1.00
directness1:zSPQPos                      2371 1.00
directness1:zSPQNeg                      2485 1.00
directness1:zSPQDis                      2890 1.00
directness1:soa1                         4211 1.00
zSPQPos:soa1                             4621 1.00
zSPQNeg:soa1                             4720 1.00
zSPQDis:soa1                             4637 1.00
directness1:relation1                   15431 1.00
zSPQPos:relation1                       16001 1.00
zSPQNeg:relation1                       15772 1.00
zSPQDis:relation1                       15232 1.00
soa1:relation1                          18454 1.00
directness1:zSPQPos:soa1                 4320 1.00
directness1:zSPQNeg:soa1                 4534 1.00
directness1:zSPQDis:soa1                 4743 1.00
directness1:zSPQPos:relation1           16577 1.00
directness1:zSPQNeg:relation1           15263 1.00
directness1:zSPQDis:relation1           14984 1.00
directness1:soa1:relation1              19409 1.00
zSPQPos:soa1:relation1                  16587 1.00
zSPQNeg:soa1:relation1                  18657 1.00
zSPQDis:soa1:relation1                  17319 1.00
directness1:zSPQPos:soa1:relation1      18822 1.00
directness1:zSPQNeg:soa1:relation1      17410 1.00
directness1:zSPQDis:soa1:relation1      17422 1.00

Family Specific Parameters: 
      Estimate Est.Error l-95% CI u-95% CI Eff.Sample Rhat
sigma    49.47      0.55    48.40    50.55      33107 1.00
beta    141.50      0.98   139.57   143.42      43983 1.00

Samples were drawn using sampling(NUTS). For each parameter, Eff.Sample 
is a crude measure of effective sample size, and Rhat is the potential 
scale reduction factor on split chains (at convergence, Rhat = 1).
> prior_summary(all.exgauss.n.1k.500.n.0.10.wid.1)
                  prior     class                               coef group resp
1     normal(1000, 500) Intercept                                              
2  lkj_corr_cholesky(2)         L                                              
3                               L                                     part     
4                               L                                    prime     
5                               L                                     targ     
6         normal(0, 10)         b                                              
7                               b                        directness1           
8                               b              directness1:relation1           
9                               b                   directness1:soa1           
10                              b         directness1:soa1:relation1           
11                              b                directness1:zSPQDis           
12                              b      directness1:zSPQDis:relation1           
13                              b           directness1:zSPQDis:soa1           
14                              b directness1:zSPQDis:soa1:relation1           
15                              b                directness1:zSPQNeg           
16                              b      directness1:zSPQNeg:relation1           
17                              b           directness1:zSPQNeg:soa1           
18                              b directness1:zSPQNeg:soa1:relation1           
19                              b                directness1:zSPQPos           
20                              b      directness1:zSPQPos:relation1           
21                              b           directness1:zSPQPos:soa1           
22                              b directness1:zSPQPos:soa1:relation1           
23                              b                          relation1           
24                              b                               soa1           
25                              b                     soa1:relation1           
26                              b                            zSPQDis           
27                              b                  zSPQDis:relation1           
28                              b                       zSPQDis:soa1           
29                              b             zSPQDis:soa1:relation1           
30                              b                            zSPQNeg           
31                              b                  zSPQNeg:relation1           
32                              b                       zSPQNeg:soa1           
33                              b             zSPQNeg:soa1:relation1           
34                              b                            zSPQPos           
35                              b                  zSPQPos:relation1           
36                              b                       zSPQPos:soa1           
37                              b             zSPQPos:soa1:relation1           
38        normal(0, 10)      beta                                              
39        normal(0, 10)        sd                                              
40                             sd                                     part     
41                             sd                          Intercept  part     
42                             sd                          relation1  part     
43                             sd                               soa1  part     
44                             sd                     soa1:relation1  part     
45                             sd                                    prime     
46                             sd                          Intercept prime     
47                             sd                        directness1 prime     
48                             sd                          relation1 prime     
49                             sd                               soa1 prime     
50                             sd                     soa1:relation1 prime     
51                             sd                            zSPQDis prime     
52                             sd                            zSPQNeg prime     
53                             sd                            zSPQPos prime     
54                             sd                                     targ     
55                             sd                          Intercept  targ     
56                             sd                          relation1  targ     
57                             sd                               soa1  targ     
58                             sd                     soa1:relation1  targ     
59                             sd                            zSPQDis  targ     
60                             sd                            zSPQNeg  targ     
61                             sd                            zSPQPos  targ     
62        normal(0, 10)     sigma                                              
   dpar nlpar bound
1                  
2                  
3                  
4                  
5                  
6                  
7                  
8                  
9                  
10                 
11                 
12                 
13                 
14                 
15                 
16                 
17                 
18                 
19                 
20                 
21                 
22                 
23                 
24                 
25                 
26                 
27                 
28                 
29                 
30                 
31                 
32                 
33                 
34                 
35                 
36                 
37                 
38                 
39                 
40                 
41                 
42                 
43                 
44                 
45                 
46                 
47                 
48                 
49                 
50                 
51                 
52                 
53                 
54                 
55                 
56                 
57                 
58                 
59                 
60                 
61                 
62                 
> 
> # -- save model data
> saveRDS(all.exgauss.n.1k.500.n.0.10.wid.1, "all.exgauss.n.1k.500.n.0.10.wid.1-2x-231019.rds")
> 
> proc.time()
     user    system   elapsed 
565429.93    188.75 123344.60 
