# Supplementary material for: Semantic priming and schizotypal personality: reassessing the link between thought disorder and enhanced spreading of semantic activation
Source: PeerJ. 2020 Jul 30;8:e9511. doi: 10.7717/peerj.9511 (PMC7396150; doi:10.7717/peerj.9511)
Supplement: Supplemental Information 11 [file peerj-08-9511-s011.rtf]

> # -- inspect summary
> summary(all.exgauss.n.1k.500.n.0.10.wid.2)
 Family: exgaussian 
  Links: mu = identity; sigma = identity; beta = identity 
Formula: rt ~ directness * (zOLIFEPos + zOLIFENeg + zOLIFEDis + zOLIFEImp) * soa * relation + (soa * relation + 1 | part) + (directness + zOLIFEPos + zOLIFENeg + zOLIFEDis + zOLIFEImp + soa * relation + 1 | prime) + (zOLIFEPos + zOLIFENeg + zOLIFEDis + zOLIFEImp + soa * relation + 1 | targ) 
   Data: all.data (Number of observations: 36910) 
Samples: 5 chains, each with iter = 6000; warmup = 1000; thin = 1;
         total post-warmup samples = 25000

Group-Level Effects: 
~part (Number of levels: 160) 
                              Estimate Est.Error l-95% CI u-95% CI Eff.Sample
sd(Intercept)                    60.53      2.88    55.22    66.47       3510
sd(soa1)                         21.31      1.31    18.90    24.01       5560
sd(relation1)                     6.20      0.77     4.69     7.74      10665
sd(soa1:relation1)                4.82      0.81     3.24     6.40       8134
cor(Intercept,soa1)               0.23      0.07     0.08     0.37       5268
cor(Intercept,relation1)          0.11      0.10    -0.09     0.31      16336
cor(soa1,relation1)               0.19      0.12    -0.04     0.41      16450
cor(Intercept,soa1:relation1)     0.30      0.12     0.07     0.54      16081
cor(soa1,soa1:relation1)          0.09      0.13    -0.18     0.35      20074
cor(relation1,soa1:relation1)     0.58      0.16     0.24     0.85       7634
                              Rhat
sd(Intercept)                 1.00
sd(soa1)                      1.00
sd(relation1)                 1.00
sd(soa1:relation1)            1.00
cor(Intercept,soa1)           1.00
cor(Intercept,relation1)      1.00
cor(soa1,relation1)           1.00
cor(Intercept,soa1:relation1) 1.00
cor(soa1,soa1:relation1)      1.00
cor(relation1,soa1:relation1) 1.00

~prime (Number of levels: 60) 
                                Estimate Est.Error l-95% CI u-95% CI Eff.Sample
sd(Intercept)                       2.54      1.36     0.16     5.22       2452
sd(directness1)                     4.25      1.41     1.03     6.87       2558
sd(zOLIFEPos)                       1.38      0.86     0.07     3.21       7052
sd(zOLIFENeg)                       0.71      0.53     0.03     1.96      14238
sd(zOLIFEDis)                       0.94      0.68     0.04     2.50      10849
sd(zOLIFEImp)                       1.03      0.73     0.05     2.69       9020
sd(soa1)                            2.16      1.03     0.19     4.10       4553
sd(relation1)                       2.67      1.44     0.17     5.48       3073
sd(soa1:relation1)                  1.30      0.85     0.06     3.10       6566
cor(Intercept,directness1)          0.26      0.27    -0.33     0.71       3636
cor(Intercept,zOLIFEPos)            0.07      0.28    -0.49     0.60      19358
cor(directness1,zOLIFEPos)         -0.01      0.27    -0.53     0.52      22601
cor(Intercept,zOLIFENeg)            0.00      0.29    -0.55     0.56      31373
cor(directness1,zOLIFENeg)          0.00      0.28    -0.54     0.54      33433
cor(zOLIFEPos,zOLIFENeg)           -0.00      0.29    -0.55     0.55      31982
cor(Intercept,zOLIFEDis)           -0.02      0.29    -0.57     0.53      25218
cor(directness1,zOLIFEDis)         -0.07      0.28    -0.59     0.48      27262
cor(zOLIFEPos,zOLIFEDis)           -0.07      0.29    -0.60     0.50      23037
cor(zOLIFENeg,zOLIFEDis)           -0.02      0.29    -0.57     0.54      21325
cor(Intercept,zOLIFEImp)            0.02      0.28    -0.54     0.56      27439
cor(directness1,zOLIFEImp)         -0.01      0.28    -0.55     0.52      26401
cor(zOLIFEPos,zOLIFEImp)           -0.04      0.29    -0.58     0.53      22760
cor(zOLIFENeg,zOLIFEImp)           -0.01      0.29    -0.57     0.55      20967
cor(zOLIFEDis,zOLIFEImp)           -0.01      0.29    -0.55     0.54      21825
cor(Intercept,soa1)                 0.06      0.27    -0.49     0.56      12310
cor(directness1,soa1)               0.04      0.25    -0.46     0.53      17350
cor(zOLIFEPos,soa1)                -0.07      0.28    -0.59     0.48      12796
cor(zOLIFENeg,soa1)                 0.02      0.29    -0.53     0.57      13588
cor(zOLIFEDis,soa1)                 0.05      0.28    -0.51     0.58      14200
cor(zOLIFEImp,soa1)                 0.06      0.28    -0.50     0.59      13678
cor(Intercept,relation1)           -0.01      0.28    -0.55     0.53       9427
cor(directness1,relation1)          0.04      0.27    -0.49     0.56      13041
cor(zOLIFEPos,relation1)           -0.06      0.28    -0.58     0.49      11394
cor(zOLIFENeg,relation1)           -0.05      0.29    -0.59     0.51      10215
cor(zOLIFEDis,relation1)           -0.05      0.28    -0.58     0.51      10835
cor(zOLIFEImp,relation1)           -0.05      0.29    -0.59     0.51      12011
cor(soa1,relation1)                -0.05      0.28    -0.57     0.50      12424
cor(Intercept,soa1:relation1)       0.02      0.28    -0.53     0.55      21723
cor(directness1,soa1:relation1)     0.00      0.28    -0.53     0.54      23621
cor(zOLIFEPos,soa1:relation1)       0.03      0.29    -0.53     0.57      19777
cor(zOLIFENeg,soa1:relation1)      -0.04      0.29    -0.58     0.52      17609
cor(zOLIFEDis,soa1:relation1)      -0.02      0.29    -0.56     0.53      18891
cor(zOLIFEImp,soa1:relation1)       0.03      0.29    -0.53     0.57      18703
cor(soa1,soa1:relation1)           -0.03      0.28    -0.56     0.51      20880
cor(relation1,soa1:relation1)       0.07      0.28    -0.49     0.60      18219
                                Rhat
sd(Intercept)                   1.00
sd(directness1)                 1.00
sd(zOLIFEPos)                   1.00
sd(zOLIFENeg)                   1.00
sd(zOLIFEDis)                   1.00
sd(zOLIFEImp)                   1.00
sd(soa1)                        1.00
sd(relation1)                   1.00
sd(soa1:relation1)              1.00
cor(Intercept,directness1)      1.00
cor(Intercept,zOLIFEPos)        1.00
cor(directness1,zOLIFEPos)      1.00
cor(Intercept,zOLIFENeg)        1.00
cor(directness1,zOLIFENeg)      1.00
cor(zOLIFEPos,zOLIFENeg)        1.00
cor(Intercept,zOLIFEDis)        1.00
cor(directness1,zOLIFEDis)      1.00
cor(zOLIFEPos,zOLIFEDis)        1.00
cor(zOLIFENeg,zOLIFEDis)        1.00
cor(Intercept,zOLIFEImp)        1.00
cor(directness1,zOLIFEImp)      1.00
cor(zOLIFEPos,zOLIFEImp)        1.00
cor(zOLIFENeg,zOLIFEImp)        1.00
cor(zOLIFEDis,zOLIFEImp)        1.00
cor(Intercept,soa1)             1.00
cor(directness1,soa1)           1.00
cor(zOLIFEPos,soa1)             1.00
cor(zOLIFENeg,soa1)             1.00
cor(zOLIFEDis,soa1)             1.00
cor(zOLIFEImp,soa1)             1.00
cor(Intercept,relation1)        1.00
cor(directness1,relation1)      1.00
cor(zOLIFEPos,relation1)        1.00
cor(zOLIFENeg,relation1)        1.00
cor(zOLIFEDis,relation1)        1.00
cor(zOLIFEImp,relation1)        1.00
cor(soa1,relation1)             1.00
cor(Intercept,soa1:relation1)   1.00
cor(directness1,soa1:relation1) 1.00
cor(zOLIFEPos,soa1:relation1)   1.00
cor(zOLIFENeg,soa1:relation1)   1.00
cor(zOLIFEDis,soa1:relation1)   1.00
cor(zOLIFEImp,soa1:relation1)   1.00
cor(soa1,soa1:relation1)        1.00
cor(relation1,soa1:relation1)   1.00

~targ (Number of levels: 120) 
                              Estimate Est.Error l-95% CI u-95% CI Eff.Sample
sd(Intercept)                    19.44      1.39    16.86    22.34       6256
sd(zOLIFEPos)                     1.67      1.02     0.08     3.77       5214
sd(zOLIFENeg)                     0.71      0.53     0.03     1.99      15334
sd(zOLIFEDis)                     1.93      1.03     0.14     3.96       4655
sd(zOLIFEImp)                     2.14      0.97     0.25     3.98       5847
sd(soa1)                          3.27      0.80     1.68     4.80       8883
sd(relation1)                     3.35      1.27     0.64     5.66       2382
sd(soa1:relation1)                1.78      1.06     0.10     3.89       3909
cor(Intercept,zOLIFEPos)         -0.11      0.25    -0.57     0.42      23680
cor(Intercept,zOLIFENeg)         -0.00      0.29    -0.56     0.55      35624
cor(zOLIFEPos,zOLIFENeg)          0.02      0.30    -0.56     0.59      29160
cor(Intercept,zOLIFEDis)         -0.17      0.24    -0.60     0.34      23485
cor(zOLIFEPos,zOLIFEDis)         -0.13      0.30    -0.67     0.49       9219
cor(zOLIFENeg,zOLIFEDis)         -0.02      0.30    -0.60     0.56      11903
cor(Intercept,zOLIFEImp)         -0.35      0.22    -0.72     0.16      15716
cor(zOLIFEPos,zOLIFEImp)         -0.06      0.29    -0.61     0.52      12935
cor(zOLIFENeg,zOLIFEImp)         -0.01      0.30    -0.58     0.56      14471
cor(zOLIFEDis,zOLIFEImp)          0.07      0.29    -0.49     0.61      14574
cor(Intercept,soa1)               0.48      0.15     0.16     0.76      20359
cor(zOLIFEPos,soa1)              -0.08      0.28    -0.60     0.46       9776
cor(zOLIFENeg,soa1)              -0.04      0.30    -0.59     0.54       9011
cor(zOLIFEDis,soa1)              -0.29      0.27    -0.74     0.30       8052
cor(zOLIFEImp,soa1)              -0.14      0.26    -0.63     0.39      12922
cor(Intercept,relation1)         -0.34      0.19    -0.68     0.06      13891
cor(zOLIFEPos,relation1)         -0.01      0.28    -0.55     0.54       7577
cor(zOLIFENeg,relation1)         -0.03      0.30    -0.59     0.55       6254
cor(zOLIFEDis,relation1)         -0.03      0.28    -0.55     0.52       8516
cor(zOLIFEImp,relation1)          0.10      0.27    -0.44     0.60       9866
cor(soa1,relation1)              -0.11      0.24    -0.57     0.38      11889
cor(Intercept,soa1:relation1)     0.02      0.24    -0.46     0.48      28977
cor(zOLIFEPos,soa1:relation1)    -0.12      0.30    -0.66     0.49      10348
cor(zOLIFENeg,soa1:relation1)    -0.01      0.30    -0.58     0.57      12153
cor(zOLIFEDis,soa1:relation1)    -0.04      0.29    -0.59     0.53      15555
cor(zOLIFEImp,soa1:relation1)     0.09      0.29    -0.49     0.61      13654
cor(soa1,soa1:relation1)          0.03      0.27    -0.50     0.55      19615
cor(relation1,soa1:relation1)     0.17      0.29    -0.44     0.67      10989
                              Rhat
sd(Intercept)                 1.00
sd(zOLIFEPos)                 1.00
sd(zOLIFENeg)                 1.00
sd(zOLIFEDis)                 1.00
sd(zOLIFEImp)                 1.00
sd(soa1)                      1.00
sd(relation1)                 1.00
sd(soa1:relation1)            1.00
cor(Intercept,zOLIFEPos)      1.00
cor(Intercept,zOLIFENeg)      1.00
cor(zOLIFEPos,zOLIFENeg)      1.00
cor(Intercept,zOLIFEDis)      1.00
cor(zOLIFEPos,zOLIFEDis)      1.00
cor(zOLIFENeg,zOLIFEDis)      1.00
cor(Intercept,zOLIFEImp)      1.00
cor(zOLIFEPos,zOLIFEImp)      1.00
cor(zOLIFENeg,zOLIFEImp)      1.00
cor(zOLIFEDis,zOLIFEImp)      1.00
cor(Intercept,soa1)           1.00
cor(zOLIFEPos,soa1)           1.00
cor(zOLIFENeg,soa1)           1.00
cor(zOLIFEDis,soa1)           1.00
cor(zOLIFEImp,soa1)           1.00
cor(Intercept,relation1)      1.00
cor(zOLIFEPos,relation1)      1.00
cor(zOLIFENeg,relation1)      1.00
cor(zOLIFEDis,relation1)      1.00
cor(zOLIFEImp,relation1)      1.00
cor(soa1,relation1)           1.00
cor(Intercept,soa1:relation1) 1.00
cor(zOLIFEPos,soa1:relation1) 1.00
cor(zOLIFENeg,soa1:relation1) 1.00
cor(zOLIFEDis,soa1:relation1) 1.00
cor(zOLIFEImp,soa1:relation1) 1.00
cor(soa1,soa1:relation1)      1.00
cor(relation1,soa1:relation1) 1.00

Population-Level Effects: 
                                     Estimate Est.Error l-95% CI u-95% CI
Intercept                              614.98      5.19   604.72   624.91
directness1                              8.27      4.64    -0.87    17.32
zOLIFEPos                               -0.27      4.72    -9.53     9.07
zOLIFENeg                               -1.74      4.59   -10.81     7.13
zOLIFEDis                                0.84      4.89    -8.73    10.42
zOLIFEImp                                5.56      4.98    -4.30    15.29
soa1                                     7.92      1.81     4.38    11.49
relation1                               -7.30      0.87    -9.02    -5.58
directness1:zOLIFEPos                   -0.22      4.75    -9.62     9.07
directness1:zOLIFENeg                   -1.72      4.69   -10.83     7.41
directness1:zOLIFEDis                    4.52      4.96    -5.20    14.22
directness1:zOLIFEImp                   -0.09      4.93    -9.59     9.55
directness1:soa1                         0.81      1.82    -2.78     4.37
zOLIFEPos:soa1                           0.25      1.93    -3.51     4.03
zOLIFENeg:soa1                           1.22      1.88    -2.45     4.86
zOLIFEDis:soa1                          -1.05      2.11    -5.19     3.08
zOLIFEImp:soa1                           5.00      2.08     0.91     9.12
directness1:relation1                   -4.64      0.79    -6.21    -3.08
zOLIFEPos:relation1                      0.52      0.80    -1.05     2.07
zOLIFENeg:relation1                     -0.45      0.77    -1.96     1.07
zOLIFEDis:relation1                     -1.01      0.88    -2.74     0.71
zOLIFEImp:relation1                      0.50      0.85    -1.15     2.17
soa1:relation1                          -0.28      0.71    -1.64     1.10
directness1:zOLIFEPos:soa1               1.06      1.91    -2.71     4.84
directness1:zOLIFENeg:soa1              -0.39      1.89    -4.10     3.36
directness1:zOLIFEDis:soa1               1.09      2.07    -2.93     5.20
directness1:zOLIFEImp:soa1              -0.87      2.05    -4.91     3.18
directness1:zOLIFEPos:relation1         -0.23      0.79    -1.77     1.32
directness1:zOLIFENeg:relation1         -0.56      0.77    -2.08     0.94
directness1:zOLIFEDis:relation1         -0.89      0.87    -2.58     0.82
directness1:zOLIFEImp:relation1          2.12      0.84     0.47     3.76
directness1:soa1:relation1              -0.85      0.67    -2.15     0.47
zOLIFEPos:soa1:relation1                -0.30      0.71    -1.69     1.07
zOLIFENeg:soa1:relation1                -0.43      0.69    -1.80     0.92
zOLIFEDis:soa1:relation1                -0.25      0.78    -1.80     1.26
zOLIFEImp:soa1:relation1                 0.32      0.75    -1.15     1.82
directness1:zOLIFEPos:soa1:relation1     0.60      0.71    -0.80     2.01
directness1:zOLIFENeg:soa1:relation1    -0.79      0.69    -2.15     0.56
directness1:zOLIFEDis:soa1:relation1    -0.82      0.78    -2.32     0.73
directness1:zOLIFEImp:soa1:relation1    -0.17      0.75    -1.64     1.34
                                     Eff.Sample Rhat
Intercept                                  1672 1.00
directness1                                2306 1.00
zOLIFEPos                                  3116 1.00
zOLIFENeg                                  2385 1.00
zOLIFEDis                                  2749 1.00
zOLIFEImp                                  2682 1.00
soa1                                       4585 1.00
relation1                                 15117 1.00
directness1:zOLIFEPos                      2320 1.00
directness1:zOLIFENeg                      2535 1.00
directness1:zOLIFEDis                      2340 1.00
directness1:zOLIFEImp                      2310 1.00
directness1:soa1                           4441 1.00
zOLIFEPos:soa1                             4770 1.00
zOLIFENeg:soa1                             4622 1.00
zOLIFEDis:soa1                             5098 1.00
zOLIFEImp:soa1                             5064 1.00
directness1:relation1                     15464 1.00
zOLIFEPos:relation1                       15764 1.00
zOLIFENeg:relation1                       14732 1.00
zOLIFEDis:relation1                       13892 1.00
zOLIFEImp:relation1                       16031 1.00
soa1:relation1                            16522 1.00
directness1:zOLIFEPos:soa1                 5085 1.00
directness1:zOLIFENeg:soa1                 4668 1.00
directness1:zOLIFEDis:soa1                 4696 1.00
directness1:zOLIFEImp:soa1                 4421 1.00
directness1:zOLIFEPos:relation1           14558 1.00
directness1:zOLIFENeg:relation1           16477 1.00
directness1:zOLIFEDis:relation1           15208 1.00
directness1:zOLIFEImp:relation1           13464 1.00
directness1:soa1:relation1                18293 1.00
zOLIFEPos:soa1:relation1                  17205 1.00
zOLIFENeg:soa1:relation1                  15882 1.00
zOLIFEDis:soa1:relation1                  16886 1.00
zOLIFEImp:soa1:relation1                  16775 1.00
directness1:zOLIFEPos:soa1:relation1      16601 1.00
directness1:zOLIFENeg:soa1:relation1      18263 1.00
directness1:zOLIFEDis:soa1:relation1      15892 1.00
directness1:zOLIFEImp:soa1:relation1      16034 1.00

Family Specific Parameters: 
      Estimate Est.Error l-95% CI u-95% CI Eff.Sample Rhat
sigma    49.41      0.55    48.32    50.49      26804 1.00
beta    141.45      0.98   139.52   143.39      35720 1.00

Samples were drawn using sampling(NUTS). For each parameter, Eff.Sample 
is a crude measure of effective sample size, and Rhat is the potential 
scale reduction factor on split chains (at convergence, Rhat = 1).
> prior_summary(all.exgauss.n.1k.500.n.0.10.wid.2)
                  prior     class                                 coef group
1     normal(1000, 500) Intercept                                           
2  lkj_corr_cholesky(2)         L                                           
3                               L                                       part
4                               L                                      prime
5                               L                                       targ
6         normal(0, 10)         b                                           
7                               b                          directness1      
8                               b                directness1:relation1      
9                               b                     directness1:soa1      
10                              b           directness1:soa1:relation1      
11                              b                directness1:zOLIFEDis      
12                              b      directness1:zOLIFEDis:relation1      
13                              b           directness1:zOLIFEDis:soa1      
14                              b directness1:zOLIFEDis:soa1:relation1      
15                              b                directness1:zOLIFEImp      
16                              b      directness1:zOLIFEImp:relation1      
17                              b           directness1:zOLIFEImp:soa1      
18                              b directness1:zOLIFEImp:soa1:relation1      
19                              b                directness1:zOLIFENeg      
20                              b      directness1:zOLIFENeg:relation1      
21                              b           directness1:zOLIFENeg:soa1      
22                              b directness1:zOLIFENeg:soa1:relation1      
23                              b                directness1:zOLIFEPos      
24                              b      directness1:zOLIFEPos:relation1      
25                              b           directness1:zOLIFEPos:soa1      
26                              b directness1:zOLIFEPos:soa1:relation1      
27                              b                            relation1      
28                              b                                 soa1      
29                              b                       soa1:relation1      
30                              b                            zOLIFEDis      
31                              b                  zOLIFEDis:relation1      
32                              b                       zOLIFEDis:soa1      
33                              b             zOLIFEDis:soa1:relation1      
34                              b                            zOLIFEImp      
35                              b                  zOLIFEImp:relation1      
36                              b                       zOLIFEImp:soa1      
37                              b             zOLIFEImp:soa1:relation1      
38                              b                            zOLIFENeg      
39                              b                  zOLIFENeg:relation1      
40                              b                       zOLIFENeg:soa1      
41                              b             zOLIFENeg:soa1:relation1      
42                              b                            zOLIFEPos      
43                              b                  zOLIFEPos:relation1      
44                              b                       zOLIFEPos:soa1      
45                              b             zOLIFEPos:soa1:relation1      
46        normal(0, 10)      beta                                           
47        normal(0, 10)        sd                                           
48                             sd                                       part
49                             sd                            Intercept  part
50                             sd                            relation1  part
51                             sd                                 soa1  part
52                             sd                       soa1:relation1  part
53                             sd                                      prime
54                             sd                            Intercept prime
55                             sd                          directness1 prime
56                             sd                            relation1 prime
57                             sd                                 soa1 prime
58                             sd                       soa1:relation1 prime
59                             sd                            zOLIFEDis prime
60                             sd                            zOLIFEImp prime
61                             sd                            zOLIFENeg prime
62                             sd                            zOLIFEPos prime
63                             sd                                       targ
64                             sd                            Intercept  targ
65                             sd                            relation1  targ
66                             sd                                 soa1  targ
67                             sd                       soa1:relation1  targ
68                             sd                            zOLIFEDis  targ
69                             sd                            zOLIFEImp  targ
70                             sd                            zOLIFENeg  targ
71                             sd                            zOLIFEPos  targ
72        normal(0, 10)     sigma                                           
   resp dpar nlpar bound
1                       
2                       
3                       
4                       
5                       
6                       
7                       
8                       
9                       
10                      
11                      
12                      
13                      
14                      
15                      
16                      
17                      
18                      
19                      
20                      
21                      
22                      
23                      
24                      
25                      
26                      
27                      
28                      
29                      
30                      
31                      
32                      
33                      
34                      
35                      
36                      
37                      
38                      
39                      
40                      
41                      
42                      
43                      
44                      
45                      
46                      
47                      
48                      
49                      
50                      
51                      
52                      
53                      
54                      
55                      
56                      
57                      
58                      
59                      
60                      
61                      
62                      
63                      
64                      
65                      
66                      
67                      
68                      
69                      
70                      
71                      
72                      
> 
> # -- save model data
> saveRDS(all.exgauss.n.1k.500.n.0.10.wid.2, "all.exgauss.n.1k.500.n.0.10.wid.2-2x-231019.rds")
> 
> 
> 
> 
> 
> 
> 
> 
> 
> 
> proc.time()
      user     system    elapsed 
694863.624    167.934 158062.465 
